# Supplementary material for: MOF-Derived CoNi Nanoalloy Particles Encapsulated in Nitrogen-Doped Carbon as Superdurable Bifunctional Oxygen Electrocatalyst
Source: Nanomaterials (Basel). 2023 Feb 13;13(4):715. doi: 10.3390/nano13040715 (PMC9961123; doi:10.3390/nano13040715)
Supplement: Supplementary file 1 [file nanomaterials-13-00715-s001.zip]

Archive with 1 entries (1 files):
- nanomaterials-2119867-supplementary.pdf
